# Supplementary material for: Work Ability in Patients with Chronic Myeloid Leukemia: A Danish Nationwide Cohort Study
Source: Cancers (Basel). 2025 May 7;17(9):1585. doi: 10.3390/cancers17091585 (PMC12072068; doi:10.3390/cancers17091585)
Supplement: Supplementary file 1 [file cancers-17-01585-s001.zip]

Archive with 1 entries (1 files):
- cancers-3576142-supplementary.pdf
